# Supplementary material for: Circadian Reprogramming by Combined Time-Restricted Feeding and Exercise Improves Metabolic Homeostasis in Diabetes
Source: Metabolites. 2026 Apr 11;16(4):257. doi: 10.3390/metabo16040257 (PMC13117964; doi:10.3390/metabo16040257)
Supplement: Supplementary file 1 [file metabolites-16-00257-s001.zip]

Archive with 1 entries (1 files):
- metabolites-4229537-supplementary.pdf
